# Supplementary material for: Drospirenone promotes apoptosis in ectopic but inhibits proliferation in eutopic human endometrial stromal cells
Source: PLoS One. 2026 Jan 30;21(1):e0341590. doi: 10.1371/journal.pone.0341590 (PMC12857992; doi:10.1371/journal.pone.0341590)
Supplement: S1 File — (XLSX) [file pone.0341590.s001.xlsx]

## Sheet: MTT
Cell viability by MTT Assay
	Absorbance at 570 nm						Absorbance at 570 nm
EU-ESCs	Control	Drospirenone (DRSP)				EC-ESCs	Control	Drospirenone (DRSP)
		[0.1 µM]	[1 µM]	[10 µM]				[0.1 µM]	[1 µM]	[10 µM]
n1	1.41467	1.094	1.321	1.13267		n1	1.15033	0.821333	0.775333	0.898667
n2	1.39467	1.12	1.31667	1.09533		n2	0.911	0.643	0.566	0.648333
n3	1.10233	1.42233	1.171	1.09833		n3	1.10267	0.830667	0.888667	0.832333
n4	1.42233	1.07367	1.08133	1.23667		n4	1.25967	0.980333	1.02833	1.114
n5	1.203	0.956333	0.933	1.11867		n5	1.20567	0.834667	0.894667	0.873667
n6	1.744	1.239	1.23733	1.23733		n6	1.51333	0.801	0.802	0.993667
n7	1.73333	1.206	1.07367	1.19333		n7	1.38333	0.843667	0.764333	0.95
n8	2.43	2.339	1.91	1.636		n8	2.416	1.908	1.657	1.927
Fold change of cell viability						Fold change of cell viability
EU-ESCs	Control	[1 µM] DRSP				EC-ESCs	Control	[1 µM] DRSP
n1	1	0.933789				n1	1	0.674008
n2	1	0.944073				n2	1	0.621295
n3	1	1.06229				n3	1	0.805925
n4	1	0.760253				n4	1	0.816354
n5	1	0.775561				n5	1	0.742051
n6	1	0.70948				n6	1	0.529956
n7	1	0.619423				n7	1	0.55253
n8	1	0.786008				n8	1	0.685844

## Sheet: Ki67 (n=3) Cas3 (n=3)
Ki-67 expression fold change
EU-ESCs	Control	[1 µM] DRSP		EC-ESCs	Control	[1 µM] DRSP
n1	1	0.0497738		n1	1	0.84375
n2	1	0.140625		n2	1	0.655172
n3	1	0.32		n3	1	0.56
Caspase-3 expression fold change
EU-ESCs	Control	[1 µM] DRSP		EC-ESCs	Control	[1 µM] DRSP
n1	1	1.14286		n1	1	1.41176
n2	1	1.18421		n2	1	2.63415
n3	1	1.06818		n3	1	2

## Sheet: Gene
Relative gene expression (2-ΔΔCt)
BCL2				BCL2
EU-ESCs	Control	[1 µM] DRSP		EC-ESCs	Control	[1 µM] DRSP
n1	0.155501	0.122428		n1	0.20805	0.175556
n2	0.328736	0.141121		n2	0.119908	0.0720429
n3	0.2425	0.332171		n3	0.164	0.124
BAX				BAX
EU-ESCs	Control	[1 µM] DRSP		EC-ESCs	Control	[1 µM] DRSP
n1	0.530344	1.49485		n1	0.659754	0.982821
n2	0.471392	0.607097		n2	0.331022	0.823591
n3	0.655197	1.20999		n3	0.547147	2.12874
BAK				BAK
EU-ESCs	Control	[1 µM] DRSP		EC-ESCs	Control	[1 µM] DRSP
n1	0.0551689	0.0437371		n1	0.0561333	0.0683934
n2	0.110338	0.0963882		n2	0.0325771	0.0164588
n3	0.135842	0.106579		n3	0.0483614	0.100134
PTEN				PTEN
EU-ESCs	Control	[1 µM] DRSP		EC-ESCs	Control	[1 µM] DRSP
n1	0.744839	2.02792		n1	0.694959	1.26576
n2	1.38032	1.36604		n2	0.539614	1.10957
n3	1.34257	2.11404		n3	0.556711	0.832199
P53				P53
EU-ESCs	Control	[1 µM] DRSP		EC-ESCs	Control	[1 µM] DRSP
n1	0.101532	0.30566		n1	0.146604	0.222982
n2	0.238986	0.407536		n2	0.0937524	0.302499
n3	0.363493	0.372419		n3	0.137738	0.193446
